# Supplementary material for: Part-Based and Configural Processing of Owner's Face in Dogs
Source: PLoS One. 2014 Sep 24;9(9):e108176. doi: 10.1371/journal.pone.0108176 (PMC4177116; doi:10.1371/journal.pone.0108176)
Supplement: Dataset S1 — (XLSX) [file pone.0108176.s001.xlsx]

## Sheet: EXP1-IsolatedParts
DogID	Stimulus	Sessions to criterion
1	eyes	5
1	mouth	15
1	nose	11
2	eyes	18
2	mouth	24
2	nose	29
3	eyes	12
3	mouth	19
3	nose	23
4	eyes	13
4	mouth	12
4	nose	21
5	eyes	19
5	mouth	27
5	nose	34
6	eyes	16
6	mouth	21
6	nose	28
7	eyes	13
7	mouth	36
7	nose	25

## Sheet: EXP1-WholeFaces
DogID	Stimulus	Sessions to criterion
1	EyesCovered	14
2	EyesCovered	21
3	EyesCovered	12
4	EyesCovered	9
5	EyesCovered	6
6	EyesCovered	7
7	EyesCovered	4
1	MouthCovered	6
2	MouthCovered	5
3	MouthCovered	6
4	MouthCovered	6
5	MouthCovered	14
6	MouthCovered	12
7	MouthCovered	3
1	NoseCovered	4
2	NoseCovered	24
3	NoseCovered	4
4	NoseCovered	8
5	NoseCovered	6
6	NoseCovered	6
7	NoseCovered	10
1	WholeFace	7
2	WholeFace	3
3	WholeFace	4
4	WholeFace	3
5	WholeFace	5
6	WholeFace	3
7	WholeFace	3

## Sheet: EXP2-NaiveTraining
DogID	SessionsToCriterion
1	12
2	8
3	23
4	16
5	18
6	24
7	30

## Sheet: EXP2-TestTrials
DogID	ExpertiseGroup	Manipulation	PresentationSide	Choice
1	1	1	1	1
1	1	1	2	1
1	1	1	2	1
1	1	1	1	1
1	1	1	2	1
1	1	1	1	1
1	1	1	2	1
1	1	1	2	1
1	1	1	1	1
1	1	1	1	1
1	1	1	1	1
1	1	1	2	1
1	1	2	2	1
1	1	2	1	1
1	1	2	1	1
1	1	2	2	1
1	1	2	2	1
1	1	2	1	1
1	1	2	1	1
1	1	2	1	1
1	1	2	1	1
1	1	2	2	1
1	1	2	2	1
1	1	2	2	1
1	1	3	2	1
1	1	3	1	1
1	1	3	2	1
1	1	3	1	1
1	1	3	2	1
1	1	3	1	1
1	1	3	2	1
1	1	3	2	1
1	1	3	1	1
1	1	3	1	1
1	1	3	2	1
1	1	3	2	1
1	1	4	1	0
1	1	4	1	1
1	1	4	2	1
1	1	4	1	1
1	1	4	2	1
1	1	4	2	0
1	1	4	2	1
1	1	4	2	0
1	1	4	2	1
1	1	4	1	1
1	1	4	1	0
1	1	4	1	1
2	2	1	2	1
2	2	1	2	1
2	2	1	1	1
2	2	1	1	1
2	2	1	2	1
2	2	1	2	1
2	2	1	2	0
2	2	1	2	1
2	2	1	1	1
2	2	1	1	1
2	2	1	2	1
2	2	1	2	0
2	2	2	2	1
2	2	2	1	1
2	2	2	1	0
2	2	2	1	1
2	2	2	2	1
2	2	2	2	1
2	2	2	2	0
2	2	2	2	1
2	2	2	1	0
2	2	2	1	1
2	2	2	2	0
2	2	2	1	1
2	2	3	1	0
2	2	3	1	0
2	2	3	1	0
2	2	3	2	1
2	2	3	2	0
2	2	3	2	1
2	2	3	1	0
2	2	3	1	1
2	2	3	2	0
2	2	3	2	1
2	2	3	1	1
2	2	3	2	0
2	2	4	1	1
2	2	4	1	1
2	2	4	1	1
2	2	4	2	0
2	2	4	2	1
2	2	4	2	0
2	2	4	1	1
2	2	4	2	1
2	2	4	2	0
2	2	4	1	0
2	2	4	1	1
2	2	4	2	0
3	1	1	2	1
3	1	1	2	1
3	1	1	1	1
3	1	1	2	1
3	1	1	1	1
3	1	1	1	1
3	1	1	2	1
3	1	1	1	0
3	1	1	1	1
3	1	1	2	1
3	1	1	1	1
3	1	1	2	1
3	1	2	1	0
3	1	2	1	0
3	1	2	2	1
3	1	2	1	0
3	1	2	2	0
3	1	2	2	0
3	1	2	2	1
3	1	2	1	1
3	1	2	2	1
3	1	2	1	0
3	1	2	1	0
3	1	2	2	1
3	1	3	1	1
3	1	3	1	1
3	1	3	2	1
3	1	3	2	1
3	1	3	2	1
3	1	3	1	1
3	1	3	1	1
3	1	3	1	1
3	1	3	2	1
3	1	3	2	1
3	1	3	1	0
3	1	3	2	1
3	1	4	2	0
3	1	4	2	0
3	1	4	2	1
3	1	4	1	1
3	1	4	1	0
3	1	4	1	1
3	1	4	1	0
3	1	4	1	0
3	1	4	1	0
3	1	4	2	1
3	1	4	2	1
3	1	4	2	0
4	1	1	2	1
4	1	1	1	1
4	1	1	1	1
4	1	1	2	1
4	1	1	2	0
4	1	1	1	1
4	1	1	1	1
4	1	1	1	1
4	1	1	2	1
4	1	1	1	0
4	1	1	2	1
4	1	1	2	1
4	1	2	2	0
4	1	2	1	1
4	1	2	2	1
4	1	2	1	1
4	1	2	1	0
4	1	2	2	0
4	1	2	2	1
4	1	2	1	0
4	1	2	2	1
4	1	2	2	1
4	1	2	1	1
4	1	2	1	0
4	1	3	1	1
4	1	3	1	1
4	1	3	2	1
4	1	3	1	0
4	1	3	2	0
4	1	3	2	1
4	1	3	1	1
4	1	3	2	1
4	1	3	2	1
4	1	3	1	1
4	1	3	2	1
4	1	3	1	1
4	1	4	1	1
4	1	4	1	0
4	1	4	2	1
4	1	4	1	0
4	1	4	2	0
4	1	4	2	1
4	1	4	1	1
4	1	4	2	0
4	1	4	1	0
4	1	4	2	1
4	1	4	1	1
4	1	4	2	0
5	2	1	1	1
5	2	1	2	0
5	2	1	2	1
5	2	1	1	1
5	2	1	1	1
5	2	1	2	1
5	2	1	1	1
5	2	1	2	1
5	2	1	1	0
5	2	1	2	1
5	2	1	2	1
5	2	1	1	1
5	2	2	1	0
5	2	2	1	1
5	2	2	2	0
5	2	2	2	1
5	2	2	1	1
5	2	2	2	1
5	2	2	1	0
5	2	2	1	1
5	2	2	2	1
5	2	2	2	0
5	2	2	1	1
5	2	2	2	1
5	2	3	1	1
5	2	3	2	1
5	2	3	1	1
5	2	3	2	0
5	2	3	1	1
5	2	3	2	1
5	2	3	1	1
5	2	3	2	1
5	2	3	2	0
5	2	3	2	1
5	2	3	1	1
5	2	3	1	1
5	2	4	1	1
5	2	4	1	0
5	2	4	1	1
5	2	4	2	0
5	2	4	2	0
5	2	4	2	0
5	2	4	2	1
5	2	4	1	0
5	2	4	1	0
5	2	4	2	0
5	2	4	1	1
5	2	4	2	1
6	2	1	1	0
6	2	1	1	0
6	2	1	2	0
6	2	1	2	1
6	2	1	1	0
6	2	1	1	0
6	2	1	1	0
6	2	1	1	0
6	2	1	1	1
6	2	1	2	0
6	2	1	2	0
6	2	1	2	1
6	2	2	1	0
6	2	2	2	0
6	2	2	2	1
6	2	2	1	0
6	2	2	1	1
6	2	2	2	0
6	2	2	1	1
6	2	2	2	0
6	2	2	1	1
6	2	2	2	1
6	2	2	1	1
6	2	2	2	0
6	2	3	2	1
6	2	3	1	1
6	2	3	2	0
6	2	3	1	1
6	2	3	1	1
6	2	3	2	1
6	2	3	1	1
6	2	3	2	0
6	2	3	2	0
6	2	3	1	1
6	2	3	1	1
6	2	3	2	0
6	2	4	1	1
6	2	4	2	0
6	2	4	1	0
6	2	4	1	0
6	2	4	2	0
6	2	4	2	0
6	2	4	1	0
6	2	4	1	0
6	2	4	2	0
6	2	4	2	0
6	2	4	1	1
6	2	4	2	0
7	1	1	1	1
7	1	1	2	0
7	1	1	1	1
7	1	1	2	1
7	1	1	1	0
7	1	1	2	0
7	1	1	1	0
7	1	1	1	1
7	1	1	2	1
7	1	1	1	0
7	1	1	2	0
7	1	1	2	1
7	1	2	1	1
7	1	2	1	1
7	1	2	2	1
7	1	2	1	1
7	1	2	2	0
7	1	2	2	1
7	1	2	1	1
7	1	2	2	1
7	1	2	2	1
7	1	2	2	0
7	1	2	1	1
7	1	2	1	1
7	1	3	1	1
7	1	3	2	1
7	1	3	2	1
7	1	3	1	1
7	1	3	1	1
7	1	3	2	1
7	1	3	1	1
7	1	3	2	0
7	1	3	1	1
7	1	3	2	1
7	1	3	2	1
7	1	3	1	1
7	1	4	1	1
7	1	4	1	1
7	1	4	2	0
7	1	4	2	1
7	1	4	1	1
7	1	4	1	1
7	1	4	2	0
7	1	4	2	0
7	1	4	2	1
7	1	4	1	1
7	1	4	1	1
7	1	4	1	1
8	2	1	1	1
8	2	1	2	1
8	2	1	1	0
8	2	1	2	1
8	2	1	2	1
8	2	1	1	1
8	2	1	1	1
8	2	1	2	1
8	2	1	1	1
8	2	1	2	1
8	2	1	2	1
8	2	1	1	1
8	2	2	1	1
8	2	2	1	0
8	2	2	2	0
8	2	2	1	1
8	2	2	2	0
8	2	2	2	1
8	2	2	2	1
8	2	2	1	1
8	2	2	2	0
8	2	2	2	1
8	2	2	1	0
8	2	2	1	0
8	2	3	2	0
8	2	3	1	1
8	2	3	1	1
8	2	3	2	1
8	2	3	2	1
8	2	3	1	1
8	2	3	1	1
8	2	3	1	0
8	2	3	2	1
8	2	3	2	1
8	2	3	1	1
8	2	3	2	1
8	2	4	1	0
8	2	4	2	0
8	2	4	2	0
8	2	4	1	1
8	2	4	1	0
8	2	4	2	0
8	2	4	1	0
8	2	4	1	0
8	2	4	2	0
8	2	4	2	1
8	2	4	1	1
8	2	4	2	0
9	2	1	1	1
9	2	1	2	0
9	2	1	1	1
9	2	1	1	1
9	2	1	2	0
9	2	1	2	0
9	2	1	2	1
9	2	1	1	0
9	2	1	1	1
9	2	1	2	1
9	2	1	2	1
9	2	1	1	1
9	2	2	1	1
9	2	2	2	0
9	2	2	2	1
9	2	2	1	0
9	2	2	1	0
9	2	2	2	1
9	2	2	1	1
9	2	2	1	1
9	2	2	2	1
9	2	2	1	1
9	2	2	2	0
9	2	2	2	1
9	2	3	1	1
9	2	3	2	0
9	2	3	1	1
9	2	3	2	0
9	2	3	1	0
9	2	3	2	1
9	2	3	1	1
9	2	3	1	0
9	2	3	2	0
9	2	3	2	1
9	2	3	1	0
9	2	3	1	1
9	2	4	1	1
9	2	4	1	0
9	2	4	1	0
9	2	4	2	1
9	2	4	2	0
9	2	4	2	0
9	2	4	2	0
9	2	4	1	0
9	2	4	1	0
9	2	4	2	0
9	2	4	1	0
9	2	4	2	1
10	2	1	2	1
10	2	1	1	1
10	2	1	1	0
10	2	1	1	1
10	2	1	2	1
10	2	1	2	1
10	2	1	1	0
10	2	1	1	0
10	2	1	1	1
10	2	1	2	1
10	2	1	2	1
10	2	1	2	1
10	2	2	1	0
10	2	2	1	1
10	2	2	1	0
10	2	2	2	1
10	2	2	2	1
10	2	2	2	0
10	2	2	2	1
10	2	2	1	0
10	2	2	2	0
10	2	2	2	1
10	2	2	1	0
10	2	2	1	1
10	2	3	2	1
10	2	3	2	1
10	2	3	1	0
10	2	3	2	1
10	2	3	1	0
10	2	3	1	1
10	2	3	2	1
10	2	3	2	1
10	2	3	1	1
10	2	3	1	0
10	2	3	1	1
10	2	3	2	1
10	2	4	1	1
10	2	4	2	1
10	2	4	1	0
10	2	4	2	1
10	2	4	1	0
10	2	4	2	1
10	2	4	1	1
10	2	4	1	1
10	2	4	1	1
10	2	4	2	0
10	2	4	2	0
10	2	4	2	0
11	1	1	1	0
11	1	1	1	1
11	1	1	2	0
11	1	1	2	0
11	1	1	1	0
11	1	1	1	0
11	1	1	2	0
11	1	1	2	0
11	1	1	1	1
11	1	1	2	0
11	1	1	1	0
11	1	1	1	0
11	1	2	1	1
11	1	2	2	0
11	1	2	1	0
11	1	2	1	1
11	1	2	2	1
11	1	2	2	1
11	1	2	1	0
11	1	2	2	1
11	1	2	2	1
11	1	2	1	1
11	1	2	2	1
11	1	2	1	1
11	1	3	1	1
11	1	3	2	1
11	1	3	2	1
11	1	3	1	1
11	1	3	1	1
11	1	3	2	1
11	1	3	1	1
11	1	3	2	0
11	1	3	2	1
11	1	3	1	1
11	1	3	1	1
11	1	3	2	1
11	1	4	1	0
11	1	4	2	1
11	1	4	2	1
11	1	4	1	1
11	1	4	2	1
11	1	4	1	1
11	1	4	2	1
11	1	4	2	1
11	1	4	2	1
11	1	4	1	0
11	1	4	1	1
11	1	4	1	1
12	1	1	1	1
12	1	1	1	1
12	1	1	2	0
12	1	1	2	1
12	1	1	1	1
12	1	1	2	1
12	1	1	2	1
12	1	1	2	1
12	1	1	1	1
12	1	1	2	1
12	1	1	1	1
12	1	1	1	1
12	1	2	1	0
12	1	2	2	1
12	1	2	1	0
12	1	2	2	1
12	1	2	2	1
12	1	2	1	1
12	1	2	2	1
12	1	2	2	1
12	1	2	1	0
12	1	2	1	0
12	1	2	1	1
12	1	2	2	1
12	1	3	2	1
12	1	3	2	1
12	1	3	2	1
12	1	3	1	1
12	1	3	1	1
12	1	3	1	1
12	1	3	2	0
12	1	3	2	1
12	1	3	1	1
12	1	3	2	1
12	1	3	1	1
12	1	3	1	1
12	1	4	1	1
12	1	4	2	1
12	1	4	2	1
12	1	4	1	1
12	1	4	2	1
12	1	4	1	1
12	1	4	2	1
12	1	4	1	1
12	1	4	1	1
12	1	4	1	1
12	1	4	2	1
12	1	4	2	1
13	2	1	2	1
13	2	1	1	1
13	2	1	1	1
13	2	1	1	1
13	2	1	2	0
13	2	1	2	1
13	2	1	2	1
13	2	1	2	0
13	2	1	2	1
13	2	1	1	0
13	2	1	1	1
13	2	1	1	1
13	2	2	2	1
13	2	2	2	0
13	2	2	2	0
13	2	2	1	1
13	2	2	1	0
13	2	2	1	0
13	2	2	1	1
13	2	2	1	1
13	2	2	2	0
13	2	2	2	1
13	2	2	1	0
13	2	2	2	0
13	2	3	2	1
13	2	3	2	1
13	2	3	1	1
13	2	3	1	1
13	2	3	2	0
13	2	3	2	1
13	2	3	2	1
13	2	3	1	0
13	2	3	1	1
13	2	3	1	1
13	2	3	2	0
13	2	3	2	1
13	2	4	1	1
13	2	4	2	1
13	2	4	2	0
13	2	4	1	0
13	2	4	2	0
13	2	4	2	0
13	2	4	1	1
13	2	4	1	0
13	2	4	1	0
13	2	4	1	0
13	2	4	2	0
13	2	4	1	0
14	1	1	2	1
14	1	1	1	1
14	1	1	1	1
14	1	1	1	0
14	1	1	2	1
14	1	1	2	0
14	1	1	1	1
14	1	1	1	1
14	1	1	2	0
14	1	1	1	0
14	1	1	2	0
14	1	1	2	1
14	1	2	1	1
14	1	2	2	0
14	1	2	2	1
14	1	2	1	1
14	1	2	2	0
14	1	2	1	0
14	1	2	2	1
14	1	2	2	1
14	1	2	1	1
14	1	2	2	1
14	1	2	1	1
14	1	2	1	1
14	1	3	2	1
14	1	3	2	1
14	1	3	1	1
14	1	3	2	1
14	1	3	1	1
14	1	3	1	1
14	1	3	2	1
14	1	3	2	1
14	1	3	1	1
14	1	3	2	0
14	1	3	1	1
14	1	3	1	1
14	1	4	1	0
14	1	4	2	1
14	1	4	1	1
14	1	4	2	1
14	1	4	1	0
14	1	4	2	1
14	1	4	2	1
14	1	4	1	0
14	1	4	1	1
14	1	4	2	1
14	1	4	1	1
14	1	4	2	0

## Sheet: EXP2-Test-Legend
Manipulation	Choice	PresentationSide
1=BlackWhite	1=S+	1=left (S+)
2=Inverted	0=S-	2=right (S+)
3=Blurred
4=Scrambled
